# Supplementary material for: Reactive Agility and Pitching Performance Improvement in Visually Impaired Competitive Italian Baseball Players: An Innovative Training and Evaluation Proposal
Source: Int J Environ Res Public Health. 2023 Jun 18;20(12):6166. doi: 10.3390/ijerph20126166 (PMC10298231; doi:10.3390/ijerph20126166)
Supplement: Supplementary file 1 [file ijerph-20-06166-s001.zip]

Archive with 1 entries (1 files):
- ijerph-2262458-supplementary.pdf
